# Supplementary material for: A preliminary approach to quantifying the overall environmental risks posed by development projects during environmental impact assessment
Source: PLoS One. 2017 Jul 7;12(7):e0180982. doi: 10.1371/journal.pone.0180982 (PMC5501652; doi:10.1371/journal.pone.0180982)
Supplement: S4 File — (ZIP) [file pone.0180982.s004.zip]

Archive with 2 entries (2 files):
- Consequence_August_2015.neta
- Likelihood_August_2015a.neta
