# Supplementary material for: A preliminary approach to quantifying the overall environmental risks posed by development projects during environmental impact assessment
Source: PLoS One. 2017 Jul 7;12(7):e0180982. doi: 10.1371/journal.pone.0180982 (PMC5501652; doi:10.1371/journal.pone.0180982)
Supplement: S5 File — (ZIP) [file pone.0180982.s005.zip]

Archive with 20 entries (20 files):
- combine_mat_files.m
- consequence_compare2.m
- Likelihood_August_2015.neta
- Likelihood_August_2015_test.neta
- likelihood_compare.m
- NB_Consequence_simplified.neta
- NB_Consequence_simplified_TRAINED.neta
- NB_Consequence_simplified_TRUE.neta
- NB_Likelihood_August_2015.neta
- NB_Likelihood_August_2015_test.neta
- NB_Likelihood_Sept_2015.neta
- NB_Likelihood_TRAINED.neta
- NB_Likelihood_TRUE.neta
- Netica.dll
- NeticaJ.dll
- printConfusionMatrix.m
- randfixedsum.m
- shadedErrorBar.m
- simulate_consequence2.m
- simulate_likelihood.m
