# Supplementary material for: A preliminary approach to quantifying the overall environmental risks posed by development projects during environmental impact assessment
Source: PLoS One. 2017 Jul 7;12(7):e0180982. doi: 10.1371/journal.pone.0180982 (PMC5501652; doi:10.1371/journal.pone.0180982)
Supplement: S5 File — (ZIP) [file pone.0180982.s005.zip › combine_mat_files.m]

%combine_mat_files.m combines the outcomes from a series of simulation
%files to plot an overall result. It assumes that numcases_train is the
%same in all files.

outfilename= 'consequence_combined.mat'

nWeights1= 0;

confusionMat_tot= cell(1);
load('consequence_basefile_5x20x10000.mat')
confusionMat1= confusion_by_sim_arr;
errRate1= errRate_by_sim_arr;
logLoss1= logLoss_by_sim_arr;

lastcell= find(cellfun('isempty',confusion_by_sim_arr),1)-1; %get cell index of last used cell
if ~isempty(lastcell) %clip to last complete simulation
    confusionMat1= confusion_by_sim_arr(1:lastcell); 
    errRate1= errRate_by_sim_arr(1:lastcell);
    logLoss1= logLoss_by_sim_arr(1:lastcell);
    nWeights1= lastcell+ nWeights1;
else 
    nWeights1= nWeights+ nWeights1;
end

load('consequence_basefile_5x20x10000_v2.mat')
confusionMat2= confusion_by_sim_arr;
errRate2= errRate_by_sim_arr;
logLoss2= logLoss_by_sim_arr;


lastcell= find(cellfun('isempty',confusion_by_sim_arr),1)-1; %get cell index of last used cell

if ~isempty(lastcell)
    confusionMat2= confusion_by_sim_arr(1:lastcell); 
    errRate2= errRate_by_sim_arr(1:lastcell);
    logLoss2= logLoss_by_sim_arr(1:lastcell);
    nWeights1= lastcell+ nWeights1;
else 
    nWeights1= nWeights+ nWeights1;
end

load('consequence_basefile_10x20x10000.mat')
confusionMat3= confusion_by_sim_arr;
errRate3= errRate_by_sim_arr;
logLoss3= logLoss_by_sim_arr;


lastcell= find(cellfun('isempty',confusion_by_sim_arr),1)-1; %get cell index of last used cell

if ~isempty(lastcell)
    confusionMat3= confusion_by_sim_arr(1:lastcell); 
    errRate3= errRate_by_sim_arr(1:lastcell);
    logLoss3= logLoss_by_sim_arr(1:lastcell);
    nWeights1= lastcell+ nWeights1;
else 
    nWeights1= nWeights+ nWeights1;
end

confusionMat_tot= [confusionMat1; confusionMat2;confusionMat3];
errRateMat_tot= [errRate1;errRate2;errRate3];
logLossMat_tot= [logLoss1;logLoss2;logLoss3];


errRate_avg= zeros(nWeights1, length(numcases_train));
errRate_std= zeros(nWeights1, length(numcases_train));

for i=1:nWeights1
    errRate_avg(i,:)= mean(errRateMat_tot{i});
    errRate_std(i,:)= std(errRateMat_tot{i});
end

errRate_tot= mean(errRate_avg);
errRate_std_tot= mean(errRate_std); %average standard dev over all combos of weights

save(outfilename, 'errRateMat_tot','confusionMat_tot','logLossMat_tot','numcases_train','numcases_test', 'nWeights1')

% %plot the errorRate against num
f= figure();

f1= shadedErrorBar(numcases_train,errRate_tot,errRate_std_tot,{'linewidth',2, 'color',[1,0,0],'marker','.', 'markersize',20});%, 'linewidth',2, 'color', 'k');
ylim([0,1]);
ylabel('Error rate')
xlabel('Number of cases')
