# Supplementary material for: A preliminary approach to quantifying the overall environmental risks posed by development projects during environmental impact assessment
Source: PLoS One. 2017 Jul 7;12(7):e0180982. doi: 10.1371/journal.pone.0180982 (PMC5501652; doi:10.1371/journal.pone.0180982)
Supplement: S5 File — (ZIP) [file pone.0180982.s005.zip › consequence_compare2.m]

function[confusion_by_sim, errRate_by_sim, logLoss_by_sim, ssqs, mean_ssqs, std_ssqs]= consequence_compare2(numcases_test,numcases_train, nSims)

%consequence_compare2 compares a predicted net to a randomly generated 'true net', using the
%difference between the observed and real cases.

import norsys.netica.*;
import norsys.netica.gui.*;
import javax.swing.*;

% nWeights= 1;
% nNodes= 3; %number of nodes in Naive Bayes network
% numcases_test= 10000;  %size of data set used to test/train Naive Bayes version of weighted sum BN 
% numcases_train= 100 %[1, 100];%;  %number of cases in the training set casefile
% nSims= 10;  %number of times to sample each numcases_train
% % randWts = randfixedsum(nNodes,nWeights,100,0,100);
% % true_weight_vals= randWts;

% % start a new NeticaJ environment
% env = Environ.getDefaultEnviron;


% %round true_weights to get exact sum =100
% % true_weight_vals= round(true_weight_vals)/norm(round(true_weight_vals),1);
% % true_weight_vals= true_weight_vals- (1-sum(true_weight_vals));

%% Peturb the weighted BN
% Read in weighted likelihood BN
copyfile('NB_Consequence_simplified.neta','NB_Consequence_simplified_TRUE.neta');
streamer= Streamer('NB_Consequence_simplified_TRUE.neta');
net_weightedBN= Net(streamer);


%get number of nodes in net_weightedBN
nodes  = net_weightedBN.getNodes();

%randomly generate new 'true' CPTs for each node-- this is the net that
%we'll try to learn
for i=1:size(nodes)
    node_i=  nodes.getNode(i-1);
    
    numWeights= node_i.getNumStates();
    if i==1
        nRows=1; %node consequence_risk has no parents
    else
        nRows=2; %all other nodes have consequence_risk as their parent
    end
    randWts = randfixedsum(numWeights,nRows,100,0,100);
    true_weight_vals= randWts;
    for k=1:nRows
        true_weight_vals(:,k)= round(true_weight_vals(:,k))/norm(round(true_weight_vals(:,k)),1);
    end
    
    init_weight_vals= node_i.getCPTable([]);
    
    
    node_i.setCPTable(reshape(true_weight_vals,1,nRows*numWeights)); %set new weights
   
end

%save net with new weights-- this becomes the new 'true' network
net_weightedBN.write(Streamer('NB_Consequence_simplified_TRUE.neta'));

%% TEST SET: generate a case file using the new weights
% numcases_test= 10000;
% Read in weighted likelihood BN
copyfile('NB_Consequence_simplified_TRUE.neta','NB_Consequence_simplified_TRUE_test.neta');
streamer= Streamer('NB_Consequence_simplified_TRUE_test.neta');
net_weightedBN= Net(streamer);


nodes  = net_weightedBN.getNodes();

if exist('Consequence_simplified_test_set.cas', 'file')==2  %check if file exists, 
  delete('Consequence_simplified_test_set.cas'); %if it does, delete it to prevent new data getting appended
end

testFile =  Streamer ('Consequence_simplified_test_set.cas'); %create a new casefile
net_weightedBN.compile;  

for n=1:numcases_test
   net_weightedBN.retractFindings();  %retract all findings (use the base net)
   %init_weights.getCPTable([])
   res= net_weightedBN.generateRandomCase(nodes,0,20,''); %20 is timeout parameter
   if res>=0
       net_weightedBN.writeFindings(testFile, nodes,n,-1);
   end
   
end
% net_weightedBN.writeFindings (testFile, nodes, n, -1);  %save the results so we can view them in Netica

% %% Train the True network using the generated casefile
% %open the Naive Bayes Net
% % copyfile('NB_Consequence_simplified.neta','NB_Consequence_simplified_TRUE.neta');
% streamer= Streamer('NB_Consequence_TRUE.neta');
% net_naiveBN_REAL= Net(streamer);
% 
% %set experience of all nodes in net back to zero (trained on large data set but this
% %shouldn't count when comparing with a different net)
% nodesBN= net_naiveBN_REAL.getNodes();
% for i=1:size(nodesBN)
%     nodesBN.getNode(i-1).setExperTable(1)  %set all experience values to 1
% end
% 
% %train net
% net_naiveBN_REAL.reviseCPTsByCaseFile(testFile, '',1); %caseFile, nodeList= null=> all nodes included, degree=1
% 
% %save trained net
% net_naiveBN_REAL.write(Streamer('NB_Consequence_TRUE.neta'));
% net_naiveBN_REAL.compile()
% 
% % %can check manually that NB_Likelihood_TRUE and Likelihood_August_2015_test these are the same.
% % %i.e Naive Bayes should match the weighted set

%% TRAINING SET: generate a case file using the new weights
% numcases_train= [10 50 500];  %number of cases in the training set casefile
% nSims= 5;  %number of times to sample each numcases_train

%initialize
confusion_by_sim= cell(nSims, size(numcases_train,2));
errRate_by_sim= zeros(nSims, size(numcases_train,2));
logLoss_by_sim= zeros(nSims, size(numcases_train,2));

for num=1:length(numcases_train)
    for sim= 1:nSims
        if exist('Consequence_simplified_training_set.cas', 'file')==2  %check if file exists, 
          delete('Consequence_simplified_training_set.cas'); %if it does, delete it to prevent new data getting appended
        end

        trainingFile =  Streamer ('Consequence_simplified_training_set.cas'); %create a new casefile
        % Learn cases using original net
        for n=1:numcases_train(num)
           net_weightedBN.retractFindings();  %retract all findings (use the base net)
           %init_weights.getCPTable([])
           res= net_weightedBN.generateRandomCase(nodes,0,20,'');
           if res>=0
               net_weightedBN.writeFindings(trainingFile, nodes,n,-1);
           end

        end
%         net_weightedBN.writeFindings (trainingFile, nodes, n, -1);  %save the results so we can view them in Netica

        streamer.finalize()


        %% Train using original Naive Bayes Net and training set
        %open the Naive Bayes Net
        copyfile('NB_Consequence_simplified.neta','NB_Consequence_simplified_TRAINED.neta');
        streamer= Streamer('NB_Consequence_simplified_TRAINED.neta');
        net_naiveBN= Net(streamer);

        %set experience of all nodes in net back to zero (trained on large data set but this
        %shouldn't count when comparing with a different net)
        nodesBN= net_naiveBN.getNodes();
        for i=1:size(nodesBN)
            nodesBN.getNode(i-1).setExperTable(1)  %set all experience values to 1
        end

        %train net
        net_naiveBN.reviseCPTsByCaseFile(trainingFile, '',1); %caseFile, nodeList= null=> all nodes included, degree=1

        %save trained net
        net_naiveBN.write(Streamer('NB_Consequence_simplified_TRAINED.neta'));
        net_naiveBN.compile();


        %can check net similarities: NB_Likelihood_TRAINED vs TEST.
        %% get error compared to test set

        nodesBN= net_naiveBN.getNodes();
        % observed nodes-- make a nodeList and add relevant nodes
        %these are nodes from the NB_Trained network
        consequence = net_naiveBN.getNode('Consequence_Risk');

        testNodes= NodeList(net_naiveBN); 
        testNodes.add(consequence)
        % testNodes.addAll(nodesBN); %all nodes are observed except likelihood
        % testNodes.remove(0);  %remove Likelihood from NodeList

        %unobserved nodes-- make a nodeList and add relevant nodes
        %these are nodes from the NB_Trained network

        % subsector= net_naiveBN.getNode('Subsector');

        unobsvNodes= NodeList(net_naiveBN);
        % unobsvNodes.add(likelihood);

        net_naiveBN.retractFindings();
        net_naiveBN.compile();

%         b=consequence.getBelief('Yes');

        tester= NetTester(testNodes, unobsvNodes,-1); %-1 parameter for future use in NeticaJ-- leave as -1 for now

        testCases= Caseset();

        inStream= Streamer('Consequence_simplified_test_set.cas');
        testCases.addCases(inStream,1,'')  %cases are added from the NB_TEST network case file
        tester.testWithCaseset(testCases);

        [confusion, errRate, logLoss]= printConfusionMatrix(tester, consequence);

        %Netica now predicts the error rate of the trained network on the test case
        %set (test cases were drawn from the TRUE_NB network)
        confusion_by_sim{sim,num}= confusion;
        errRate_by_sim(sim,num)= errRate;
        logLoss_by_sim(sim, num)= logLoss;
        
        
        %% compute average deviation from test set
        testStream= Streamer('Consequence_simplified_test_set.cas');
        
        
        testNodeList= net_naiveBN.getNodes();
        testNodeList.remove(0);  %remove likelihood
        
        casePosn = Net.FIRST_CASE;

        belief_predicted= zeros(numcases_train(num),1);
        for n=1:numcases_train(num)
            
          %read first case in test casefile
           net_naiveBN.readCase (casePosn, testStream, testNodeList, [], []);
           %apply case to trained net, get belief and store
           belief_predicted(n)=consequence.getBelief('Yes');
           casePosn = Net.NEXT_CASE;  
           %retract finding and experience
           net_naiveBN.retractFindings();
           
        end
        
        streamer= Streamer('NB_Consequence_simplified_TRUE.neta');
        net_naiveBN_REAL= Net(streamer);
        net_naiveBN_REAL.compile();
        
        consequenceREAL = net_naiveBN_REAL.getNode('Consequence_Risk');
        testStream2= Streamer('Consequence_simplified_test_set.cas');
           % apply case to original net, get belief and store
            testNodeListREAL= net_naiveBN_REAL.getNodes();
            testNodeListREAL.remove(0);  %remove likelihood
           
            casePosn = Net.FIRST_CASE;
            belief_REAL= zeros(numcases_train(num),1);
            for n=1:numcases_train(num)
              %read first case in test casefile
               net_naiveBN_REAL.readCase (casePosn, testStream2, testNodeListREAL, [], []);
               %apply case to trained net, get belief and store
%                b2= likelihoodREAL.getBelief('Yes')
               belief_REAL(n)=consequenceREAL.getBelief('Yes');
               casePosn = Net.NEXT_CASE;  
               %retract finding and experience
               net_naiveBN_REAL.retractFindings();

            end

        %get the ssq difference between predicted and observed risk
%          belieftable= [belief_REAL,belief_predicted, belief_REAL-belief_predicted]
        ssqs(sim, num)= sqrt(sum((belief_REAL-belief_predicted).^2)/numcases_train(num));
    end
end

mean_ssqs= mean(ssqs);
std_ssqs= std(ssqs);

% % % %plot the errorRate against num
% f= figure();
% % h1= plot(numcases_train, mean(errRate_by_sim));
% 
% f1= shadedErrorBar(numcases_train,mean(errRate_by_sim),std(errRate_by_sim),{'linewidth',2, 'color',[1,0,0]});%, 'linewidth',2, 'color', 'k');
% ylim([0,1]);
