# Supplementary material for: A preliminary approach to quantifying the overall environmental risks posed by development projects during environmental impact assessment
Source: PLoS One. 2017 Jul 7;12(7):e0180982. doi: 10.1371/journal.pone.0180982 (PMC5501652; doi:10.1371/journal.pone.0180982)
Supplement: S5 File — (ZIP) [file pone.0180982.s005.zip › likelihood_compare.m]

%likelihood_compare compares a predicted net to a "real" net, using the
%difference between the observed and real cases.

function[confusion_by_sim, errRate_by_sim, logLoss_by_sim, ssqs, mean_ssqs, std_ssqs]= likelihood_compare(true_weight_vals, numcases_test,numcases_train, nSims)


import norsys.netica.*;
import norsys.netica.gui.*;
import javax.swing.*;

% %% start a new NeticaJ environment
% env = Environ.getDefaultEnviron;
% env= Environ('+NicolS/CSIRO/310-6-A/54156');  %licence key

% nWeights= 2;
% nNodes= 9; %number of nodes in Naive Bayes network (excludes Likelihood node)
% numcases_test= 1000;  %size of data set used to test/train Naive Bayes version of weighted sum BN 
% numcases_train= [1 100 500 1000 5000];%, 1000];%, 10000];  %number of cases in the training set casefile
% nSims= 10;  %number of times to sample each numcases_train
% 
% randWts = randfixedsum(nNodes,nWeights,100,0,100);
% true_weight_vals= randWts(:,1);


%round true_weights to get exact sum =100
true_weight_vals= round(true_weight_vals)/norm(round(true_weight_vals),1);


%% Peturb the weighted BN
% Read in weighted likelihood BN
copyfile('Likelihood_August_2015.neta','Likelihood_August_2015_test.neta');
streamer= Streamer('Likelihood_August_2015_test.neta');
net_weightedBN= Net(streamer);

init_weights = net_weightedBN.getNode('Weights');
numWeights= init_weights.getNumStates();

%get existing weights
init_weight_vals= init_weights.getCPTable([]);
% %set new 'true' weights-- choose these randomly
% true_weight_vals= [12;5;13;15;20;8;14;9;4]/100;

init_weights.setCPTable(true_weight_vals); %set new weights

new_weight_vals= init_weights.getCPTable([]); %check to see that weights
%updated correctly

%save net with new weights
net_weightedBN.write(Streamer('Likelihood_August_2015_test.neta'));

%% TEST SET: generate a case file using the new weights
% numcases_test= 10000;

nodes  = net_weightedBN.getNodes();
%remove intermediate nodes from the list-- don't need these in the casefile
nodes.remove(10); % remove Complexity risk
nodes.remove(8);  % remove Location risk
nodes.remove(6);  % remove Unaddressed MNES_risk
nodes.remove(2);  % remove Weights
nodes.remove(1) ; % remove Sector_risk


if exist('Likelihood_test_set.cas', 'file')==2  %check if file exists, 
  delete('Likelihood_test_set.cas'); %if it does, delete it to prevent new data getting appended
end

testFile =  Streamer ('Likelihood_test_set.cas'); %create a new casefile
net_weightedBN.compile;  

for n=1:numcases_test
   net_weightedBN.retractFindings();  %retract all findings (use the base net)
   %init_weights.getCPTable([])
   res= net_weightedBN.generateRandomCase(nodes,0,20,''); %20 is timeout parameter
   if res>=0
       net_weightedBN.writeFindings(testFile, nodes,n,-1);
   end
   
end
% net_weightedBN.writeFindings (testFile, nodes, n, -1);  %save the results so we can view them in Netica

%% Train the True network using the generated casefile
%open the Naive Bayes Net
copyfile('NB_Likelihood_August_2015.neta','NB_Likelihood_TRUE.neta');
streamer= Streamer('NB_Likelihood_TRUE.neta');
net_naiveBN_REAL= Net(streamer);

%set experience of all nodes in net back to zero (trained on large data set but this
%shouldn't count when comparing with a different net)
% nodesBN= net_naiveBN_REAL.getNodes();
% for i=1:size(nodesBN)
%     nodesBN.getNode(i-1).setExperTable(1)  %set all experience values to 1
% end

%set experience of all nodes in net back to zero (trained on large data set but this
%shouldn't count when comparing with a different net)
nodesBN= net_naiveBN_REAL.getNodes();
parents = nodesBN.getNode(0).getParents();
nodesBN.getNode(0).setExperTable(1)
for i=2:size(nodesBN)
    parents = nodesBN.getNode(i-1).EVERY_STATE;
    nodesBN.getNode(i-1).setExperTable(parents, 1)  %set all experience values to 1
end


%train net
net_naiveBN_REAL.reviseCPTsByCaseFile(testFile, '',1); %caseFile, nodeList= null=> all nodes included, degree=1

%save trained net
net_naiveBN_REAL.write(Streamer('NB_Likelihood_TRUE.neta'));
net_naiveBN_REAL.compile()

% %can check manually that NB_Likelihood_TRUE and Likelihood_August_2015_test these are the same.
% %i.e Naive Bayes should match the weighted set

%% TRAINING SET: generate a case file using the new weights
% numcases_train= [10 50 500];  %number of cases in the training set casefile
% nSims= 5;  %number of times to sample each numcases_train

%initialize
confusion_by_sim= cell(nSims, size(numcases_train,2));
errRate_by_sim= zeros(nSims, size(numcases_train,2));
logLoss_by_sim= zeros(nSims, size(numcases_train,2));

ssqs=zeros(nSims, length(numcases_train));

for num=1:length(numcases_train)
    for sim= 1:nSims
        if exist('Likelihood_training_set.cas', 'file')==2  %check if file exists, 
          delete('Likelihood_training_set.cas'); %if it does, delete it to prevent new data getting appended
        end

        trainingFile =  Streamer ('Likelihood_training_set.cas'); %create a new casefile
        % Learn cases using original net
        for n=1:numcases_train(num)
           net_weightedBN.retractFindings();  %retract all findings (use the base net)
           %init_weights.getCPTable([])
           res= net_weightedBN.generateRandomCase(nodes,0,20,'');
           if res>=0
               net_weightedBN.writeFindings(trainingFile, nodes,n,-1);
           end

        end
%         net_weightedBN.writeFindings (trainingFile, nodes, n, -1);  %save the results so we can view them in Netica

        streamer.finalize()


        %% Train using original Naive Bayes Net and training set
        %open the Naive Bayes Net
        copyfile('NB_Likelihood_August_2015.neta','NB_Likelihood_TRAINED.neta');
        streamer= Streamer('NB_Likelihood_TRAINED.neta');
        net_naiveBN= Net(streamer);

        %set experience of all nodes in net back to zero (trained on large data set but this
        %shouldn't count when comparing with a different net)
        nodesBN= net_naiveBN.getNodes();
        parents = nodesBN.getNode(0).getParents();
        nodesBN.getNode(0).setExperTable(1)
        for i=2:size(nodesBN)
            parents = nodesBN.getNode(i-1).EVERY_STATE;
            nodesBN.getNode(i-1).setExperTable(parents, 1)  %set all experience values to 1
        end
        
%         nodesBN.getNode(1).getExperTable(parents, 1)
        %train net
        net_naiveBN.reviseCPTsByCaseFile(trainingFile, '',1); %caseFile, nodeList= null=> all nodes included, degree=1

        %save trained net
        net_naiveBN.compile();
        net_naiveBN.write(Streamer('NB_Likelihood_TRAINED.neta'));
        


        %can check net similarities: NB_Likelihood_TRAINED vs TEST.
        %% get error compared to test set

        nodesBN= net_naiveBN.getNodes();
        % observed nodes-- make a nodeList and add relevant nodes
        %these are nodes from the NB_Trained network
        likelihood = net_naiveBN.getNode('Likelihood');

        testNodes= NodeList(net_naiveBN); 
        testNodes.add(likelihood)
        % testNodes.addAll(nodesBN); %all nodes are observed except likelihood
        % testNodes.remove(0);  %remove Likelihood from NodeList

        %unobserved nodes-- make a nodeList and add relevant nodes
        %these are nodes from the NB_Trained network

        % subsector= net_naiveBN.getNode('Subsector');

        unobsvNodes= NodeList(net_naiveBN);
        % unobsvNodes.add(likelihood);
        
   
        net_naiveBN.retractFindings();
        net_naiveBN.compile();

%         b=likelihood.getBelief('Yes');

        tester= NetTester(testNodes, unobsvNodes,-1); %-1 parameter for future use in NeticaJ-- leave as -1 for now

        testCases= Caseset();

        inStream= Streamer('Likelihood_test_set.cas');
        testCases.addCases(inStream,1,'')  %cases are added from the NB_TEST network case file
        tester.testWithCaseset(testCases);

        [confusion, errRate, logLoss]= printConfusionMatrix(tester, likelihood);

        %Netica now predicts the error rate of the trained network on the test case
        %set (test cases were drawn from the TRUE_NB network)
        confusion_by_sim{sim,num}= confusion;
        errRate_by_sim(sim,num)= errRate;
        logLoss_by_sim(sim, num)= logLoss;
        
        %% compute average deviation from test set
        testStream= Streamer('Likelihood_test_set.cas');
        
        
        testNodeList= net_naiveBN.getNodes();
        testNodeList.remove(0);  %remove likelihood
        
        casePosn = Net.FIRST_CASE;
%         net_naiveBN.readCase (casePosn, testStream, testNodeList, [], []);
%          r=net_naiveBN.getAutoUpdate() 
%         net_naiveBN.setAutoUpdate(0) %turn off auto-updating
%         r2=net_naiveBN.getAutoUpdate() 
        belief_predicted= zeros(numcases_train(num),1);
        for n=1:numcases_train(num)
           
           %generate a random case to compare
           %res= net_naiveBN.generateRandomCase(testNodeList,0,20,''); %20 is timeout parameter
            
          %read first case in test casefile
          % find= net_naiveBN.readFindings(n,'Likelihood_test_set.cas')
          % net_naiveBN.readFindings(casePosn,testStream,testNodeList,'','');
           net_naiveBN.readCase (casePosn, testStream, testNodeList, [], []);
           %apply case to trained net, get belief and store
           belief_predicted(n)=likelihood.getBelief('Yes');
           casePosn = Net.NEXT_CASE;  
           %retract finding and experience
           net_naiveBN.retractFindings();
           
        end
        likelihoodREAL = net_naiveBN_REAL.getNode('Likelihood');
        testStream2= Streamer('Likelihood_test_set.cas');
           % apply case to original net, get belief and store
            testNodeListREAL= net_naiveBN_REAL.getNodes();
            testNodeListREAL.remove(0);  %remove likelihood
           
            casePosn = Net.FIRST_CASE;
%             net_naiveBN_REAL.readCase (casePosn, testStream2, testNodeListREAL, [], []);
%             b2= likelihoodREAL.getBelief('Yes')
            belief_REAL= zeros(numcases_train(num),1);
            for n=1:numcases_train(num)
              %read first case in test casefile
               net_naiveBN_REAL.readCase (casePosn, testStream2, testNodeListREAL, [], []);
               %apply case to trained net, get belief and store
%                b2= likelihoodREAL.getBelief('Yes')
               belief_REAL(n)=likelihoodREAL.getBelief('Yes');
               casePosn = Net.NEXT_CASE;  
               %retract finding and experience
               net_naiveBN_REAL.retractFindings();

            end

        %get the ssq difference between predicted and observed risk
%          belieftable= [belief_REAL,belief_predicted, belief_REAL-belief_predicted]
        ssqs(sim, num)= sqrt(sum((belief_REAL-belief_predicted).^2)/numcases_train(num));
    end
end

mean_ssqs= mean(ssqs);
std_ssqs= std(ssqs);
% % %plot the errorRate against num
% f= figure();
% % h1= plot(numcases_train, mean(errRate_by_sim));
% 
% f1= shadedErrorBar(numcases_train,mean(errRate_by_sim),std(errRate_by_sim),{'linewidth',2, 'color',[1,0,0]});%, 'linewidth',2, 'color', 'k');
% ylim([0,1]);
