# Supplementary material for: A preliminary approach to quantifying the overall environmental risks posed by development projects during environmental impact assessment
Source: PLoS One. 2017 Jul 7;12(7):e0180982. doi: 10.1371/journal.pone.0180982 (PMC5501652; doi:10.1371/journal.pone.0180982)
Supplement: S5 File — (ZIP) [file pone.0180982.s005.zip › printConfusionMatrix.m]

%printConfusionMatrix.m prints a confusion matrix given
%NetTester nt
%Node node
%outputs are:
% the confusion matrix 'confusion'
% Error rate 'errRate'
%Logarithmic loss 'logLoss'

%suggested inputs. See NeticaJ index.html section 6.8 for more info
% node= cancer;
% nt= tester;

function[confusion, errRate, logLoss]= printConfusionMatrix(nt, node)

numStates= node.getNumStates();
% fprintf('\nConfusion Matrix for ')
% fprintf(char(node.getName()))
% fprintf(':\n')

% for i=0:numStates-1
%    fprintf('\t')
%    fprintf(char(node.state(i).getName()))
% end
% fprintf('\tActual\n')

confusion= zeros(numStates);
for a=0:numStates-1
    for p= 0:numStates-1
%         fprintf('\t\t')
        confusion(a+1,p+1)= nt.getConfusion(node,p,a);
%         fprintf('%d',nt.getConfusion(node,p,a));  %these are the entries in the matrix
    end
%     fprintf('\t')
%     fprintf(char(node.state(a).getName()));
%     fprintf('\n')
end

errRate= nt.getErrorRate(node);
logLoss= nt.getLogLoss(node);
fprintf('%s %f \n', 'Error rate is ', errRate)
% fprintf('%s %f \n', 'Log loss is ', logLoss)
