# Supplementary material for: A preliminary approach to quantifying the overall environmental risks posed by development projects during environmental impact assessment
Source: PLoS One. 2017 Jul 7;12(7):e0180982. doi: 10.1371/journal.pone.0180982 (PMC5501652; doi:10.1371/journal.pone.0180982)
Supplement: S5 File — (ZIP) [file pone.0180982.s005.zip › simulate_consequence2.m]

%simulate_consequence.m simulates different weights and computes the
%resulting expected error rate

import norsys.netica.*;
import norsys.netica.gui.*;
import javax.swing.*;

% %% start a new NeticaJ environment
% env = Environ.getDefaultEnviron;
% env= Environ('+NicolS/CSIRO/310-6-A/54156');  %licence key

%generate a new set of 3 node weights that sums to 100;
nWeights= 10;
% nNodes= 3; %number of nodes in Naive Bayes network
numcases_test= 10000;  %size of data set used to test/train Naive Bayes version of weighted sum BN 
numcases_train= [1, 100, 500, 1000, 5000];%, 5000]%, 10000];  %number of cases in the training set casefile
nSims= 20;  %number of times to sample each numcases_train

% randWts = randfixedsum(nNodes,nWeights,100,0,100);

confusion_by_sim_arr= cell(nWeights,1);
errRate_by_sim_arr= cell(nWeights,1);
logLoss_by_sim_arr= cell(nWeights,1);

ssqs_by_sim= cell(nWeights,1);
mean_ssqs_by_sim= zeros(nWeights,length(numcases_train));
std_ssqs_by_sim= zeros(nWeights,length(numcases_train));

save('consequence_simplified_sims_outfile_2', 'errRate_by_sim_arr','confusion_by_sim_arr','logLoss_by_sim_arr','numcases_train','numcases_test', 'nWeights')
    


for i=1:nWeights
    [confusion_by_sim, errRate_by_sim, logLoss_by_sim, ssqs, mean_ssqs, std_ssqs]= consequence_compare2(numcases_test,numcases_train, nSims);
    
    confusion_by_sim_arr{i}= confusion_by_sim;
    errRate_by_sim_arr{i}= errRate_by_sim;
    logLoss_by_sim_arr{i}= logLoss_by_sim;
    
    ssqs_by_sim{i,:}= ssqs;
    mean_ssqs_by_sim(i,:)= mean_ssqs;
    std_ssqs_by_sim(i,:)= std_ssqs;
    
    
    save('consequence_simplified_sims_outfile_2', 'ssqs_by_sim', 'mean_ssqs_by_sim'...
        ,'std_ssqs_by_sim','confusion_by_sim_arr','errRate_by_sim_arr','logLoss_by_sim_arr'...
        ,'ssqs', 'mean_ssqs', 'std_ssqs', 'errRate_by_sim_arr','confusion_by_sim_arr','logLoss_by_sim_arr','numcases_train','numcases_test', 'nWeights','-append')
    
end

errRate_avg= zeros(nWeights, length(numcases_train));
errRate_std= zeros(nWeights, length(numcases_train));

ssqs_all_mean= zeros(nWeights, length(numcases_train));
ssqs_all_std= zeros(nWeights, length(numcases_train));

for i=1:nWeights
    errRate_avg(i,:)= mean(errRate_by_sim_arr{i});
    errRate_std(i,:)= std(errRate_by_sim_arr{i});
end

errRate_tot= mean(errRate_avg);
errRate_std_tot= mean(errRate_std); %average standard dev over all combos of weights

ssqs_tot= mean(mean_ssqs_by_sim);
ssqs_std_tot= mean(std_ssqs_by_sim); %average standard dev over all combos of weights

save('consequence_simplified_sims_outfile_2', 'ssqs_by_sim', 'mean_ssqs_by_sim'...
        ,'std_ssqs_by_sim','confusion_by_sim_arr','errRate_by_sim_arr','logLoss_by_sim_arr'...
        ,'ssqs', 'mean_ssqs', 'std_ssqs', 'errRate_by_sim_arr','confusion_by_sim_arr','logLoss_by_sim_arr'...
        ,'ssqs_tot','ssqs_std_tot','errRate_tot','errRate_std_tot'...
        ,'numcases_train','numcases_test', 'nWeights','-append')
     
% %plot the errorRate against num
f= figure();

f1= shadedErrorBar(numcases_train,errRate_tot,errRate_std_tot,{'linewidth',2, 'color',[1,0,0],'marker','.', 'markersize',20});%, 'linewidth',2, 'color', 'k');
ylim([0,1]);
ylabel('Error rate')
xlabel('Number of cases')

f2= figure();

f3= shadedErrorBar(numcases_train,ssqs_tot,ssqs_std_tot,{'linewidth',2, 'color',[0,0,1],'marker','.', 'markersize',20});%, 'linewidth',2, 'color', 'k');
ylim([0,1]);
ylabel('Root Mean Square Deviation')
xlabel('Number of cases')
